# Supplementary material for: The pivotal regulatory role of the FEV-SLC7A11 axis in ferroptosis elucidates the anti-aging mechanism of β-sitosterol in a cross-species study
Source: Front Pharmacol. 2025 Aug 7;16:1600489. doi: 10.3389/fphar.2025.1600489 (PMC12368974; doi:10.3389/fphar.2025.1600489)
Supplement: Supplementary file 2 [file DataSheet1.zip › ets-5-sequence.fasta]

>NM_001383573.1:152-778 Caenorhabditis elegans ETS domain-containing transcription factor ets-5 (ets-5), mRNA
ATGCAATACGCGAGTGCTCTTTCACGAATTCCATCATCCAACAGCACGAGTGCATCCAAAGGTCCTATGG
CGATTGCATTATCAGCAACTGGGACTGGTCAAATTCAACTGTGGCAGTTTTTGTTGGAGCTTCTCGCTGA
CGCCGTCAATGCACACTGCATTGCTTGGGAAGGTAGCAACGGGGAGTTCAAATTGGTTGACCCAGACGAG
GTCGCCAGGAAATGGGGAGAGCGGAAGAGTAAGCCGAATATGAACTACGATAAGTTGAGCAGAGCACTCC
GGTATTATTATGACAAGAATATTATGACAAAGGTACAAGGAAAGCGTTACGCGTATAAGTTCGATTTCCA
AGGACTTGCTCAAGCTTGTCAGAGTGCAATTTTGACAAATGGTGGAAACCCCAACGGAGATCTGTCATCA
ACTGTTCATTCACTATCACCATACACAAATCAAGTGCTTCCAATTGGTGTGACCAGCCGATTATCGACTT
CAATGTCTTCATATCATTCAATACTTTCCTCAACTTCGTCTACCTCTTCCAATCAGATAATTCCACCATC
GACTGCGACATACTGGTCGACTCCTCAATCATCGCTTACATACACCGGAATGCCGTCATCGTATTAA
