# Supplementary material for: The pivotal regulatory role of the FEV-SLC7A11 axis in ferroptosis elucidates the anti-aging mechanism of β-sitosterol in a cross-species study
Source: Front Pharmacol. 2025 Aug 7;16:1600489. doi: 10.3389/fphar.2025.1600489 (PMC12368974; doi:10.3389/fphar.2025.1600489)
Supplement: Supplementary file 2 [file DataSheet1.zip › README.txt]

Supplementary Material – RNA-seq Validation Package

This package includes representative outputs demonstrating the completion of RNA sequencing analysis performed on C. elegans samples.

Contents:
1. Read1_fastqc_data_per_base_quality.pdf – Quality score report (Read 1)
2. Read2_fastqc_data_per_base_quality.pdf – Quality score report (Read 2)
3. Analysis_report.html – Overview of sequencing and bioinformatics pipeline
4. ets-5-sequence.fasta – Example of downstream gene sequence used in validation

These files confirm that RNA-seq was performed and processed using standard methods. While original FASTQ files are unavailable, the authors are willing to provide additional processed data upon request.
